# Supplementary material for: Tick Infestation Among Stray Dogs of Urban Chișinău, Moldova: Species Distribution and Pathogen Detection
Source: Pathogens. 2025 Nov 28;14(12):1211. doi: 10.3390/pathogens14121211 (PMC12735819; doi:10.3390/pathogens14121211)
Supplement: Supplementary file 1 [file pathogens-14-01211-s001.zip]

Archive with 1 entries (1 files):
- pathogens-3966562-supplementary.xlsx
