# Supplementary material for: Tick Infestation Among Stray Dogs of Urban Chișinău, Moldova: Species Distribution and Pathogen Detection
Source: Pathogens. 2025 Nov 28;14(12):1211. doi: 10.3390/pathogens14121211 (PMC12735819; doi:10.3390/pathogens14121211)
Supplement: Supplementary file 1 [file pathogens-14-01211-s001.zip › pathogens-3966562-supplementary.xlsx]

## Sheet: collection points
Date	Latitude	Longitude	Parc	n= dogs checked	n= Dogs infested	n= dogs not checked	n= ticks
2021-01-04	47.0171	28.8192	Valea Morilor	7	2	2	4
2021-01-04	47.0014	28.8458	Valea Trandafirilor	9	3	3	11
2021-02-04	47.0562	28.8764	Râșcani	12	4	4	23
2021-04-05	47.0514	28.7931	La Izvor	6	2	5	8
2021-04-08	47.0502	28.8111	La Izvor	10	4	7	15
2021-09-04	47.0206	28.8166	Valea Morilor	4	2	2	15
2021-09-04	47.0049	28.8557	Valea Trandafirilor	3	2	3	2
2021-04-13	47.0392	28.8727	Râșcani	8	3	2	23
2021-04-16	47.0469	28.7974	La Izvor	7	3	6	6
2021-04-19	47.0363	28.8043	Alunel	4	2	2	2
2021-04-19	47.0483	28.872	Râșcani	7	3	2	17
2021-04-22	47.0509	28.7853	La Izvor	4	2	0	19
2021-05-17	47.0356	28.7996	Alunel	1	0	1	0
2021-05-17	47.057	28.8573	Florilor	3	1	0	4
2021-05-18	47.0213	28.8124	Valea Morilor	5	2	0	15
2021-05-18	46.9986	28.8466	Valea Trandafirilor	5	2	1	8
2021-05-24	47.0224	28.8148	Valea Morilor	4	2	3	11
2021-05-24	47.0032	28.8592	Valea Trandafirilor	6	3	6	3
2021-05-28	47.0375	28.8713	Râșcani	11	5	11	38
2022-04-05	47.0325	28.8763	Râșcani	13	7	2	40
2022-04-08	47.0468	28.7965	La Izvor	4	2	6	11
2022-11-04	47.0594	28.8554	Florilor	5	2	5	4
2022-04-18	47.0159	28.8155	Valea Morilor	4	2	7	4
2022-04-20	47.0364	28.8038	Alunel	2	1	1	5
2022-03-05	47.0159	28.8155	Valea Morilor	3	2	0	15
2022-03-05	47.0042	28.8476	Valea Trandafirilor	7	4	0	11
2022-06-05	47.0187	28.8087	Valea Morilor	4	2	1	8
2022-06-05	47.0049	28.8522	Valea Trandafirilor	7	3	1	11
2022-11-05	47.0362	28.803	Alunel	1	0	2	0
2022-05-13	47.0116	28.812	Valea Morilor	6	3	1	11
2022-05-13	46.9997	28.8466	Valea Trandafirilor	6	3	1	9
2022-05-16	47.0499	28.7855	La Izvor	8	4	3	15
2022-05-18	47.0571	28.8758	Râșcani	13	6	4	11
2022-05-20	47.0598	28.8556	Florilor	5	2	6	6
2022-05-24	47.0541	28.8574	Florilor	4	2	1	8
2022-05-25	47.0466	28.8169	La Izvor	5	2	0	4
2022-05-26	47.06	28.8601	Florilor	4	2	1	8
2022-05-27	47.0423	28.8775	Râșcani	6	3	1	23
2022-05-30	47.0158	28.8179	Valea Morilor	9	4	5	15

## Sheet: ticks dogs in detail
Date	№ of the dog	Dog size (s,m,l)	Dog sex (m,f)	Neutering status	Park	Dogs body part	Ticks species	ticks stage of development	PCR Result
2021-01-04	1	m	f	tagged	Valea Morilor	none	none	none	—
2021-01-04	2	m	f	tagged	Valea Morilor	head - ears	Dermacentor reticulatus	F	negative
2021-01-04	2	m	f	tagged	Valea Morilor	neck	Ixodes ricinus	F	negative
2021-01-04	3	m	m	tagged	Valea Morilor	none	none	none	—
2021-01-04	4	l	f	tagged	Valea Morilor	none	none	none	—
2021-01-04	5	m	m	tagged	Valea Morilor	neck	Ixodes ricinus	F	negative
2021-01-04	5	m	m	tagged	Valea Morilor	crawling unattached	Ixodes ricinus	M	negative
2021-01-04	6	m	m	tagged	Valea Morilor	none	none	none	—
2021-01-04	7	m	f	tagged	Valea Morilor	none	none	none	—
2021-01-04	8	l	f	tagged	Valea Trandafirilor	none	none	none	—
2021-01-04	9	l	f	tagged	Valea Trandafirilor	none	none	none	—
2021-01-04	10	m	f	tagged	Valea Trandafirilor	head - eyes	Dermacentor reticulatus	larva	negative
2021-01-04	10	m	f	tagged	Valea Trandafirilor	head - ears	Dermacentor reticulatus	M	negative
2021-01-04	10	m	f	tagged	Valea Trandafirilor	other parts	Dermacentor reticulatus	F	negative
2021-01-04	10	m	f	tagged	Valea Trandafirilor	neck	Dermacentor marginatus	F	anaplasma
2021-01-04	10	m	f	tagged	Valea Trandafirilor	head - ears	Ixodes ricinus	F	negative
2021-01-04	10	m	f	tagged	Valea Trandafirilor	head - ears	Ixodes ricinus	F	negative
2021-01-04	10	m	f	tagged	Valea Trandafirilor	head - eyes	Dermacentor marginatus	F	negative
2021-01-04	10	m	f	tagged	Valea Trandafirilor	head - ears	Dermacentor reticulatus	M	negative
2021-01-04	11	s	f	tagged	Valea Trandafirilor	none	none	none	—
2021-01-04	12	s	f	tagged	Valea Trandafirilor	none	none	none	—
2021-01-04	13	m	m	tagged	Valea Trandafirilor	none	none	none	—
2021-01-04	14	m	f	tagged	Valea Trandafirilor	none	none	none	—
2021-01-04	15	m	m	tagged	Valea Trandafirilor	head - eyes	Dermacentor marginatus	M	rickettsia
2021-01-04	15	m	m	tagged	Valea Trandafirilor	crawling unattached	Dermacentor reticulatus	F	negative
2021-01-04	16	m	f	tagged	Valea Trandafirilor	legs	Ixodes ricinus	F	negative
2021-02-04	17	m	f	tagged	Râșcani	none	none	none	—
2021-02-04	18	m	m	tagged	Râșcani	none	none	none	—
2021-02-04	19	s	f	tagged	Râșcani	head - ears	Ixodes ricinus	F	negative
2021-02-04	19	s	f	tagged	Râșcani	legs	Ixodes ricinus	nymph	negative
2021-02-04	19	s	f	tagged	Râșcani	head - muzzle	Ixodes ricinus	F	Borrelia
2021-02-04	19	s	f	tagged	Râșcani	head - ears	Dermacentor reticulatus	F	negative
2021-02-04	19	s	f	tagged	Râșcani	head - ears	Dermacentor marginatus	nymph	negative
2021-02-04	19	s	f	tagged	Râșcani	legs	Ixodes ricinus	F	negative
2021-02-04	20	l	f	tagged	Râșcani	none	none	none	—
2021-02-04	21	m	m	no tag	Râșcani	none	none	none	—
2021-02-04	22	s	m	tagged	Râșcani	none	none	none	—
2021-02-04	23	m	f	tagged	Râșcani	none	none	none	—
2021-02-04	24	m	m	tagged	Râșcani	legs	Ixodes ricinus	nymph	borrelia
2021-02-04	24	m	m	tagged	Râșcani	other parts	Ixodes ricinus	F	babesia+rickettsia
2021-02-04	24	m	m	tagged	Râșcani	head - eyes	Ixodes ricinus	F	Borrelia
2021-02-04	25	l	f	tagged	Râșcani	none	none	none	—
2021-02-04	26	l	m	tagged	Râșcani	legs	Dermacentor marginatus	F	negative
2021-02-04	26	l	m	tagged	Râșcani	head - muzzle	Dermacentor reticulatus	F	negative
2021-02-04	26	l	m	tagged	Râșcani	legs	Ixodes ricinus	F	negative
2021-02-04	26	l	m	tagged	Râșcani	other parts	Dermacentor reticulatus	M	babesia+borrelia
2021-02-04	26	l	m	tagged	Râșcani	other parts	Ixodes ricinus	F	borrelia
2021-02-04	26	l	m	tagged	Râșcani	neck	Dermacentor reticulatus	M	negative
2021-02-04	26	l	m	tagged	Râșcani	neck	Dermacentor reticulatus	F	negative
2021-02-04	26	l	m	tagged	Râșcani	head - ears	Dermacentor reticulatus	M	negative
2021-02-04	26	l	m	tagged	Râșcani	legs	Dermacentor reticulatus	F	babesia
2021-02-04	27	m	f	tagged	Râșcani	none	none	none	—
2021-02-04	28	m	f	tagged	Râșcani	neck	Dermacentor reticulatus	M	negative
2021-02-04	28	m	f	tagged	Râșcani	neck	Ixodes ricinus	F	anaplasma
2021-02-04	28	m	f	tagged	Râșcani	legs	Dermacentor marginatus	F	negative
2021-02-04	28	m	f	tagged	Râșcani	other parts	Dermacentor marginatus	F	borrelia
2021-02-04	28	m	f	tagged	Râșcani	other parts	Dermacentor marginatus	F	negative
2021-04-05	29	m	f	tagged	La Izvor	head - muzzle	Dermacentor reticulatus	F	negative
2021-04-05	30	s	m	tagged	La Izvor	none	none	none	—
2021-04-05	31	m	m	tagged	La Izvor	none	none	none	—
2021-04-05	32	m	m	tagged	La Izvor	none	none	none	—
2021-04-05	33	l	f	tagged	La Izvor	none	none	none	—
2021-04-05	34	m	m	tagged	La Izvor	legs	Dermacentor marginatus	F	negative
2021-04-05	34	m	m	tagged	La Izvor	head - ears	Dermacentor reticulatus	F	negative
2021-04-05	34	m	m	tagged	La Izvor	neck	Dermacentor reticulatus	F	rickettsia
2021-04-05	34	m	m	tagged	La Izvor	legs	Dermacentor reticulatus	F	babesia
2021-04-05	34	m	m	tagged	La Izvor	legs	Dermacentor reticulatus	F	negative
2021-04-05	34	m	m	tagged	La Izvor	legs	Dermacentor reticulatus	M	babesia
2021-04-05	34	m	m	tagged	La Izvor	head - ears	Dermacentor marginatus	F	negative
2021-04-08	35	m	m	no tag	La Izvor	none	none	none	—
2021-04-08	36	l	f	no tag	La Izvor	crawling unattached	Dermacentor marginatus	F	negative
2021-04-08	36	l	f	no tag	La Izvor	legs	Ixodes ricinus	F	negative
2021-04-08	36	l	f	no tag	La Izvor	other parts	Ixodes ricinus	F	babesia+borrelia
2021-04-08	36	l	f	no tag	La Izvor	head - ears	Dermacentor marginatus	nymph	negative
2021-04-08	36	l	f	no tag	La Izvor	other parts	Dermacentor marginatus	F	negative
2021-04-08	37	m	m	tagged	La Izvor	none	none	none	—
2021-04-08	38	l	m	tagged	La Izvor	none	none	none	—
2021-04-08	39	m	m	tagged	La Izvor	head - ears	Dermacentor marginatus	F	negative
2021-04-08	39	m	m	tagged	La Izvor	head - ears	Dermacentor marginatus	M	negative
2021-04-08	40	m	m	tagged	La Izvor	none	none	none	—
2021-04-08	41	m	m	tagged	La Izvor	none	none	none	—
2021-04-08	42	l	f	tagged	La Izvor	neck	Ixodes ricinus	F	negative
2021-04-08	42	l	f	tagged	La Izvor	neck	Dermacentor reticulatus	F	negative
2021-04-08	42	l	f	tagged	La Izvor	other parts	Ixodes ricinus	F	babesia
2021-04-08	43	m	m	tagged	La Izvor	none	none	none	—
2021-04-08	44	m	f	tagged	La Izvor	other parts	Ixodes ricinus	F	negative
2021-04-08	44	m	f	tagged	La Izvor	other parts	Dermacentor reticulatus	F	negative
2021-04-08	44	m	f	tagged	La Izvor	legs	Dermacentor marginatus	M	negative
2021-04-08	44	m	f	tagged	La Izvor	head - muzzle	Dermacentor reticulatus	F	negative
2021-04-08	44	m	f	tagged	La Izvor	head - eyes	Dermacentor marginatus	F	negative
2021-09-04	45	s	m	tagged	Valea Morilor	head - muzzle	Dermacentor reticulatus	F	negative
2021-09-04	45	s	m	tagged	Valea Morilor	head - eyes	Ixodes ricinus	F	negative
2021-09-04	45	s	m	tagged	Valea Morilor	legs	Ixodes ricinus	F	borrelia
2021-09-04	45	s	m	tagged	Valea Morilor	legs	Dermacentor reticulatus	F	rickettsia
2021-09-04	45	s	m	tagged	Valea Morilor	head - ears	Dermacentor marginatus	F	negative
2021-09-04	45	s	m	tagged	Valea Morilor	legs	Ixodes ricinus	F	negative
2021-09-04	45	s	m	tagged	Valea Morilor	neck	Ixodes ricinus	F	negative
2021-09-04	45	s	m	tagged	Valea Morilor	neck	Dermacentor reticulatus	F	negative
2021-09-04	45	s	m	tagged	Valea Morilor	head - muzzle	Ixodes ricinus	F	negative
2021-09-04	46	m	f	tagged	Valea Morilor	none	none	none	—
2021-09-04	47	m	f	tagged	Valea Morilor	head - muzzle	Dermacentor reticulatus	M	negative
2021-09-04	47	m	f	tagged	Valea Morilor	head - eyes	Dermacentor reticulatus	F	babesia
2021-09-04	47	m	f	tagged	Valea Morilor	neck	Ixodes ricinus	F	negative
2021-09-04	47	m	f	tagged	Valea Morilor	crawling unattached	Dermacentor reticulatus	F	ehrlichia
2021-09-04	47	m	f	tagged	Valea Morilor	legs	Ixodes ricinus	nymph	rickettsia
2021-09-04	47	m	f	tagged	Valea Morilor	crawling unattached	Dermacentor reticulatus	F	negative
2021-09-04	48	m	m	tagged	Valea Morilor	none	none	none	—
2021-09-04	49	m	f	no tag	Valea Trandafirilor	none	none	none	—
2021-09-04	50	m	m	tagged	Valea Trandafirilor	other parts	Dermacentor reticulatus	F	babesia
2021-09-04	51	l	f	tagged	Valea Trandafirilor	head - eyes	Dermacentor reticulatus	M	negative
2021-04-13	52	s	f	tagged	Râșcani	none	none	none	—
2021-04-13	53	m	m	tagged	Râșcani	none	none	none	—
2021-04-13	54	m	f	tagged	Râșcani	none	none	none	—
2021-04-13	55	m	m	tagged	Râșcani	neck	Ixodes ricinus	F	negative
2021-04-13	55	m	m	tagged	Râșcani	legs	Ixodes ricinus	F	negative
2021-04-13	55	m	m	tagged	Râșcani	legs	Ixodes ricinus	F	babesia
2021-04-13	55	m	m	tagged	Râșcani	neck	Ixodes ricinus	F	negative
2021-04-13	55	m	m	tagged	Râșcani	crawling unattached	Ixodes ricinus	M	negative
2021-04-13	55	m	m	tagged	Râșcani	head - eyes	Dermacentor marginatus	F	babesia
2021-04-13	55	m	m	tagged	Râșcani	other parts	Dermacentor marginatus	F	negative
2021-04-13	55	m	m	tagged	Râșcani	head - ears	Dermacentor reticulatus	M	negative
2021-04-13	56	m	f	tagged	Râșcani	neck	Ixodes ricinus	nymph	borrelia
2021-04-13	56	m	f	tagged	Râșcani	head - ears	Ixodes ricinus	nymph	negative
2021-04-13	56	m	f	tagged	Râșcani	head - ears	Ixodes ricinus	F	negative
2021-04-13	56	m	f	tagged	Râșcani	head - ears	Ixodes ricinus	nymph	borrelia
2021-04-13	56	m	f	tagged	Râșcani	neck	Ixodes ricinus	F	negative
2021-04-13	56	m	f	tagged	Râșcani	head - ears	Ixodes ricinus	F	negative
2021-04-13	56	m	f	tagged	Râșcani	legs	Dermacentor marginatus	F	negative
2021-04-13	56	m	f	tagged	Râșcani	crawling unattached	Dermacentor reticulatus	F	negative
2021-04-13	57	m	m	tagged	Râșcani	none	none	none	—
2021-04-13	58	m	m	tagged	Râșcani	head - muzzle	Dermacentor reticulatus	F	negative
2021-04-13	58	m	m	tagged	Râșcani	neck	Ixodes ricinus	F	negative
2021-04-13	58	m	m	tagged	Râșcani	legs	Dermacentor reticulatus	F	anaplasma
2021-04-13	58	m	m	tagged	Râșcani	head - ears	Ixodes ricinus	F	negative
2021-04-13	58	m	m	tagged	Râșcani	head - eyes	Dermacentor marginatus	nymph	negative
2021-04-13	58	m	m	tagged	Râșcani	head - ears	Dermacentor marginatus	F	negative
2021-04-13	58	m	m	tagged	Râșcani	head - ears	Ixodes ricinus	F	borrelia
2021-04-13	59	l	m	tagged	Râșcani	none	none	none	—
2021-04-16	60	m	f	tagged	La Izvor	other parts	Dermacentor marginatus	F	babesia+rickettsia
2021-04-16	60	m	f	tagged	La Izvor	neck	Dermacentor marginatus	F	negative
2021-04-16	61	m	f	tagged	La Izvor	legs	Dermacentor reticulatus	M	negative
2021-04-16	62	l	f	tagged	La Izvor	none	none	none	—
2021-04-16	63	m	f	tagged	La Izvor	none	none	none	—
2021-04-16	64	l	f	tagged	La Izvor	head - ears	Dermacentor reticulatus	M	negative
2021-04-16	64	l	f	tagged	La Izvor	neck	Ixodes ricinus	F	babesia
2021-04-16	64	l	f	tagged	La Izvor	legs	Dermacentor reticulatus	M	negative
2021-04-16	65	m	m	tagged	La Izvor	none	none	none	—
2021-04-16	66	m	m	tagged	La Izvor	none	none	none	—
2021-04-19	67	m	f	tagged	Alunel	legs	Ixodes ricinus	F	negative
2021-04-19	68	m	m	tagged	Alunel	none	none	none	—
2021-04-19	69	m	m	tagged	Alunel	none	none	none	—
2021-04-19	70	m	f	tagged	Alunel	head - muzzle	Dermacentor reticulatus	F	negative
2021-04-19	71	m	m	tagged	Râșcani	head - ears	Dermacentor marginatus	F	negative
2021-04-19	71	m	m	tagged	Râșcani	legs	Dermacentor reticulatus	M	negative
2021-04-19	71	m	m	tagged	Râșcani	neck	Ixodes ricinus	F	negative
2021-04-19	71	m	m	tagged	Râșcani	legs	Dermacentor marginatus	F	negative
2021-04-19	71	m	m	tagged	Râșcani	head - ears	Ixodes ricinus	F	negative
2021-04-19	71	m	m	tagged	Râșcani	neck	Ixodes ricinus	F	babesia+anaplasma
2021-04-19	72	m	f	tagged	Râșcani	legs	Dermacentor reticulatus	nymph	negative
2021-04-19	72	m	f	tagged	Râșcani	legs	Dermacentor reticulatus	F	negative
2021-04-19	72	m	f	tagged	Râșcani	neck	Ixodes ricinus	F	negative
2021-04-19	73	s	f	tagged	Râșcani	none	none	none	—
2021-04-19	74	m	f	tagged	Râșcani	head - ears	Ixodes ricinus	F	negative
2021-04-19	74	m	f	tagged	Râșcani	legs	Dermacentor marginatus	F	babesia
2021-04-19	74	m	f	tagged	Râșcani	head - ears	Ixodes ricinus	nymph	negative
2021-04-19	74	m	f	tagged	Râșcani	head - ears	Ixodes ricinus	F	negative
2021-04-19	74	m	f	tagged	Râșcani	neck	Ixodes ricinus	larva	negative
2021-04-19	74	m	f	tagged	Râșcani	other parts	Dermacentor reticulatus	M	babesia
2021-04-19	74	m	f	tagged	Râșcani	head - ears	Dermacentor marginatus	F	negative
2021-04-19	74	m	f	tagged	Râșcani	legs	Ixodes ricinus	F	negative
2021-04-19	75	l	f	tagged	Râșcani	none	none	none	—
2021-04-19	76	s	m	tagged	Râșcani	none	none	none	—
2021-04-19	77	s	m	no tag	Râșcani	none	none	none	—
2021-04-22	78	m	f	tagged	La Izvor	legs	Ixodes ricinus	F	borrelia
2021-04-22	78	m	f	tagged	La Izvor	head - eyes	Ixodes ricinus	F	negative
2021-04-22	78	m	f	tagged	La Izvor	legs	Ixodes ricinus	nymph	negative
2021-04-22	78	m	f	tagged	La Izvor	legs	Ixodes ricinus	F	anaplasma
2021-04-22	78	m	f	tagged	La Izvor	head - ears	Dermacentor marginatus	F	negative
2021-04-22	78	m	f	tagged	La Izvor	head - muzzle	Dermacentor marginatus	M	negative
2021-04-22	78	m	f	tagged	La Izvor	head - ears	Ixodes ricinus	F	negative
2021-04-22	78	m	f	tagged	La Izvor	head - ears	Dermacentor reticulatus	F	babesia
2021-04-22	78	m	f	tagged	La Izvor	legs	Ixodes ricinus	F	negative
2021-04-22	79	l	f	tagged	La Izvor	none	none	none	—
2021-04-22	80	m	f	tagged	La Izvor	head - ears	Ixodes ricinus	F	negative
2021-04-22	80	m	f	tagged	La Izvor	crawling unattached	Dermacentor reticulatus	F	negative
2021-04-22	80	m	f	tagged	La Izvor	head - ears	Ixodes ricinus	F	negative
2021-04-22	80	m	f	tagged	La Izvor	legs	Ixodes ricinus	F	borrelia
2021-04-22	80	m	f	tagged	La Izvor	legs	Ixodes ricinus	F	babesia
2021-04-22	80	m	f	tagged	La Izvor	head - muzzle	Dermacentor reticulatus	F	babesia
2021-04-22	80	m	f	tagged	La Izvor	other parts	Dermacentor reticulatus	F	negative
2021-04-22	80	m	f	tagged	La Izvor	head - ears	Ixodes ricinus	F	negative
2021-04-22	80	m	f	tagged	La Izvor	head - ears	Ixodes ricinus	F	negative
2021-04-22	81	m	m	tagged	La Izvor	none	none	none	—
2021-05-17	82	m	f	tagged	Alunel	none	none	none	—
2021-05-17	83	m	f	tagged	Florilor	head - muzzle	Dermacentor reticulatus	F	babesia
2021-05-17	83	m	f	tagged	Florilor	legs	Ixodes ricinus	F	borrelia
2021-05-17	83	m	f	tagged	Florilor	other parts	Ixodes ricinus	F	babesia
2021-05-17	83	m	f	tagged	Florilor	other parts	Ixodes ricinus	F	negative
2021-05-17	84	m	m	tagged	Florilor	none	none	none	—
2021-05-17	85	m	m	tagged	Florilor	none	none	none	—
2021-05-18	86	m	f	no tag	Valea Morilor	none	none	none	—
2021-05-18	87	l	m	tagged	Valea Morilor	none	none	none	—
2021-05-18	88	m	f	tagged	Valea Morilor	head - ears	Ixodes ricinus	F	borrelia
2021-05-18	88	m	f	tagged	Valea Morilor	neck	Dermacentor reticulatus	F	negative
2021-05-18	88	m	f	tagged	Valea Morilor	neck	Ixodes ricinus	F	negative
2021-05-18	88	m	f	tagged	Valea Morilor	legs	Ixodes ricinus	F	negative
2021-05-18	88	m	f	tagged	Valea Morilor	neck	Ixodes ricinus	F	negative
2021-05-18	88	m	f	tagged	Valea Morilor	head - eyes	Ixodes ricinus	F	rickettsia
2021-05-18	89	m	m	tagged	Valea Morilor	head - eyes	Dermacentor reticulatus	F	negative
2021-05-18	89	m	m	tagged	Valea Morilor	neck	Dermacentor reticulatus	F	negative
2021-05-18	89	m	m	tagged	Valea Morilor	legs	Ixodes ricinus	F	negative
2021-05-18	89	m	m	tagged	Valea Morilor	neck	Ixodes ricinus	F	negative
2021-05-18	89	m	m	tagged	Valea Morilor	legs	Dermacentor reticulatus	F	negative
2021-05-18	89	m	m	tagged	Valea Morilor	head - ears	Dermacentor reticulatus	F	negative
2021-05-18	89	m	m	tagged	Valea Morilor	neck	Dermacentor reticulatus	F	rickettsia
2021-05-18	89	m	m	tagged	Valea Morilor	head - ears	Dermacentor reticulatus	F	negative
2021-05-18	89	m	m	tagged	Valea Morilor	head - ears	Dermacentor reticulatus	M	negative
2021-05-18	90	m	f	tagged	Valea Morilor	none	none	none	—
2021-05-18	91	m	m	tagged	Valea Trandafirilor	head - muzzle	Dermacentor reticulatus	F	negative
2021-05-18	91	m	m	tagged	Valea Trandafirilor	other parts	Dermacentor reticulatus	M	negative
2021-05-18	91	m	m	tagged	Valea Trandafirilor	legs	Ixodes ricinus	nymph	negative
2021-05-18	91	m	m	tagged	Valea Trandafirilor	other parts	Dermacentor reticulatus	M	borrelia
2021-05-18	92	m	m	no tag	Valea Trandafirilor	none	none	none	—
2021-05-18	93	l	f	tagged	Valea Trandafirilor	head - muzzle	Dermacentor marginatus	F	negative
2021-05-18	93	l	f	tagged	Valea Trandafirilor	legs	Dermacentor marginatus	F	negative
2021-05-18	93	l	f	tagged	Valea Trandafirilor	head - eyes	Dermacentor reticulatus	M	negative
2021-05-18	93	l	f	tagged	Valea Trandafirilor	neck	Dermacentor reticulatus	F	negative
2021-05-18	94	m	m	tagged	Valea Trandafirilor	none	none	none	—
2021-05-18	95	m	f	tagged	Valea Trandafirilor	none	none	none	—
2021-05-24	96	m	f	tagged	Valea Morilor	head - ears	Dermacentor reticulatus	F	negative
2021-05-24	96	m	f	tagged	Valea Morilor	head - ears	Ixodes ricinus	F	negative
2021-05-24	96	m	f	tagged	Valea Morilor	neck	Ixodes ricinus	F	negative
2021-05-24	96	m	f	tagged	Valea Morilor	head - ears	Ixodes ricinus	F	negative
2021-05-24	96	m	f	tagged	Valea Morilor	head - ears	Ixodes ricinus	F	negative
2021-05-24	96	m	f	tagged	Valea Morilor	legs	Dermacentor reticulatus	M	negative
2021-05-24	96	m	f	tagged	Valea Morilor	legs	Ixodes ricinus	F	negative
2021-05-24	96	m	f	tagged	Valea Morilor	head - muzzle	Ixodes ricinus	F	negative
2021-05-24	96	m	f	tagged	Valea Morilor	neck	Ixodes ricinus	F	negative
2021-05-24	97	l	f	tagged	Valea Morilor	none	none	none	—
2021-05-24	98	m	m	tagged	Valea Morilor	legs	Ixodes ricinus	F	negative
2021-05-24	98	m	m	tagged	Valea Morilor	legs	Ixodes ricinus	F	negative
2021-05-24	99	s	m	tagged	Valea Morilor	none	none	none	—
2021-05-24	100	m	m	tagged	Valea Trandafirilor	legs	Dermacentor reticulatus	F	negative
2021-05-24	101	m	f	tagged	Valea Trandafirilor	neck	Dermacentor reticulatus	F	negative
2021-05-24	102	l	m	tagged	Valea Trandafirilor	head - muzzle	Dermacentor reticulatus	F	negative
2021-05-24	103	m	m	tagged	Valea Trandafirilor	none	none	none	—
2021-05-24	104	m	f	tagged	Valea Trandafirilor	none	none	none	—
2021-05-24	105	m	f	tagged	Valea Trandafirilor	none	none	none	—
2021-05-28	106	m	f	tagged	Râșcani	none	none	none	—
2021-05-28	107	m	m	tagged	Râșcani	none	none	none	—
2021-05-28	108	s	f	no tag	Râșcani	neck	Ixodes ricinus	F	borrelia
2021-05-28	108	s	f	no tag	Râșcani	crawling unattached	Ixodes ricinus	M	negative
2021-05-28	108	s	f	no tag	Râșcani	legs	Dermacentor reticulatus	F	borrelia+anaplasma
2021-05-28	108	s	f	no tag	Râșcani	other parts	Ixodes ricinus	F	negative
2021-05-28	108	s	f	no tag	Râșcani	head - ears	Ixodes ricinus	F	negative
2021-05-28	108	s	f	no tag	Râșcani	head - ears	Dermacentor marginatus	F	negative
2021-05-28	108	s	f	no tag	Râșcani	head - ears	Ixodes ricinus	F	babesia
2021-05-28	108	s	f	no tag	Râșcani	legs	Dermacentor marginatus	F	negative
2021-05-28	108	s	f	no tag	Râșcani	head - muzzle	Dermacentor reticulatus	F	negative
2021-05-28	109	m	f	tagged	Râșcani	head - eyes	Dermacentor marginatus	F	negative
2021-05-28	109	m	f	tagged	Râșcani	neck	Ixodes ricinus	F	negative
2021-05-28	109	m	f	tagged	Râșcani	head - eyes	Ixodes ricinus	F	negative
2021-05-28	109	m	f	tagged	Râșcani	head - ears	Ixodes ricinus	F	borrelia
2021-05-28	109	m	f	tagged	Râșcani	head - ears	Dermacentor marginatus	M	negative
2021-05-28	109	m	f	tagged	Râșcani	legs	Dermacentor reticulatus	M	negative
2021-05-28	109	m	f	tagged	Râșcani	head - ears	Dermacentor reticulatus	F	negative
2021-05-28	109	m	f	tagged	Râșcani	neck	Dermacentor marginatus	M	negative
2021-05-28	109	m	f	tagged	Râșcani	head - muzzle	Dermacentor reticulatus	F	babesia
2021-05-28	110	m	f	tagged	Râșcani	none	none	none	—
2021-05-28	111	m	f	tagged	Râșcani	neck	Dermacentor marginatus	M	negative
2021-05-28	111	m	f	tagged	Râșcani	crawling unattached	Ixodes ricinus	M	negative
2021-05-28	111	m	f	tagged	Râșcani	legs	Dermacentor reticulatus	F	negative
2021-05-28	111	m	f	tagged	Râșcani	legs	Ixodes ricinus	F	rickettsia
2021-05-28	111	m	f	tagged	Râșcani	other parts	Ixodes ricinus	F	negative
2021-05-28	111	m	f	tagged	Râșcani	head - ears	Dermacentor marginatus	M	negative
2021-05-28	112	m	m	tagged	Râșcani	none	none	none	—
2021-05-28	113	m	m	tagged	Râșcani	neck	Ixodes ricinus	F	negative
2021-05-28	113	m	m	tagged	Râșcani	other parts	Ixodes ricinus	F	borrelia
2021-05-28	113	m	m	tagged	Râșcani	head - eyes	Ixodes ricinus	F	negative
2021-05-28	113	m	m	tagged	Râșcani	neck	Dermacentor reticulatus	F	negative
2021-05-28	113	m	m	tagged	Râșcani	head - eyes	Dermacentor reticulatus	F	negative
2021-05-28	113	m	m	tagged	Râșcani	head - ears	Ixodes ricinus	F	negative
2021-05-28	113	m	m	tagged	Râșcani	head - ears	Dermacentor marginatus	nymph	negative
2021-05-28	113	m	m	tagged	Râșcani	crawling unattached	Dermacentor reticulatus	F	negative
2021-05-28	113	m	m	tagged	Râșcani	neck	Ixodes ricinus	F	negative
2021-05-28	114	s	m	tagged	Râșcani	none	none	none	—
2021-05-28	115	m	f	tagged	Râșcani	neck	Dermacentor marginatus	F	rickettsia
2021-05-28	115	m	f	tagged	Râșcani	legs	Dermacentor marginatus	F	negative
2021-05-28	115	m	f	tagged	Râșcani	head - ears	Ixodes ricinus	F	babesia
2021-05-28	115	m	f	tagged	Râșcani	legs	Dermacentor reticulatus	F	negative
2021-05-28	115	m	f	tagged	Râșcani	head - ears	Dermacentor marginatus	F	babesia
2021-05-28	116	m	f	tagged	Râșcani	none	none	none	—
2022-04-05	117	m	m	no tag	Râșcani	head - ears	Dermacentor reticulatus	F	negative
2022-04-05	117	m	m	no tag	Râșcani	neck	Dermacentor reticulatus	F	negative
2022-04-05	117	m	m	no tag	Râșcani	legs	Dermacentor marginatus	M	negative
2022-04-05	117	m	m	no tag	Râșcani	other parts	Dermacentor reticulatus	larva	negative
2022-04-05	117	m	m	no tag	Râșcani	head - muzzle	Dermacentor marginatus	nymph	rickettsia
2022-04-05	117	m	m	no tag	Râșcani	legs	Dermacentor marginatus	M	negative
2022-04-05	117	m	m	no tag	Râșcani	neck	Dermacentor reticulatus	F	negative
2022-04-05	117	m	m	no tag	Râșcani	head - muzzle	Dermacentor reticulatus	M	babesia
2022-04-05	117	m	m	no tag	Râșcani	legs	Ixodes ricinus	F	negative
2022-04-05	118	l	f	tagged	Râșcani	crawling unattached	Dermacentor reticulatus	F	negative
2022-04-05	118	l	f	tagged	Râșcani	head - muzzle	Ixodes ricinus	F	rickettsia
2022-04-05	118	l	f	tagged	Râșcani	head - ears	Dermacentor reticulatus	F	babesia
2022-04-05	118	l	f	tagged	Râșcani	legs	Ixodes ricinus	F	negative
2022-04-05	118	l	f	tagged	Râșcani	neck	Ixodes ricinus	F	rickettsia
2022-04-05	118	l	f	tagged	Râșcani	neck	Dermacentor reticulatus	M	anaplasma
2022-04-05	118	l	f	tagged	Râșcani	legs	Dermacentor marginatus	M	negative
2022-04-05	118	l	f	tagged	Râșcani	head - muzzle	Dermacentor reticulatus	F	negative
2022-04-05	119	m	m	tagged	Râșcani	head - ears	Dermacentor marginatus	F	negative
2022-04-05	119	m	m	tagged	Râșcani	head - ears	Dermacentor reticulatus	F	negative
2022-04-05	120	m	f	tagged	Râșcani	other parts	Ixodes ricinus	F	negative
2022-04-05	120	m	f	tagged	Râșcani	head - eyes	Dermacentor marginatus	F	babesia
2022-04-05	120	m	f	tagged	Râșcani	head - ears	Ixodes ricinus	nymph	negative
2022-04-05	120	m	f	tagged	Râșcani	head - ears	Dermacentor reticulatus	M	negative
2022-04-05	120	m	f	tagged	Râșcani	head - muzzle	Ixodes ricinus	F	negative
2022-04-05	120	m	f	tagged	Râșcani	head - muzzle	Dermacentor reticulatus	F	negative
2022-04-05	120	m	f	tagged	Râșcani	other parts	Dermacentor reticulatus	M	negative
2022-04-05	120	m	f	tagged	Râșcani	legs	Ixodes ricinus	F	negative
2022-04-05	120	m	f	tagged	Râșcani	other parts	Ixodes ricinus	F	borrelia
2022-04-05	121	l	f	tagged	Râșcani	none	none	none	—
2022-04-05	122	l	m	tagged	Râșcani	none	none	none	—
2022-04-05	123	m	f	tagged	Râșcani	legs	Dermacentor reticulatus	F	negative
2022-04-05	123	m	f	tagged	Râșcani	legs	Dermacentor reticulatus	F	negative
2022-04-05	123	m	f	tagged	Râșcani	neck	Ixodes ricinus	F	negative
2022-04-05	123	m	f	tagged	Râșcani	head - ears	Ixodes ricinus	F	rickettsia
2022-04-05	123	m	f	tagged	Râșcani	neck	Dermacentor reticulatus	F	negative
2022-04-05	123	m	f	tagged	Râșcani	legs	Dermacentor reticulatus	F	negative
2022-04-05	124	l	m	tagged	Râșcani	none	none	none	—
2022-04-05	125	m	m	tagged	Râșcani	none	none	none	—
2022-04-05	126	m	f	tagged	Râșcani	head - eyes	Ixodes ricinus	F	negative
2022-04-05	126	m	f	tagged	Râșcani	legs	Ixodes ricinus	F	ehrlichia
2022-04-05	126	m	f	tagged	Râșcani	legs	Dermacentor reticulatus	F	negative
2022-04-05	126	m	f	tagged	Râșcani	head - muzzle	Ixodes ricinus	F	negative
2022-04-05	126	m	f	tagged	Râșcani	other parts	Dermacentor marginatus	F	negative
2022-04-05	127	m	f	tagged	Râșcani	none	none	none	—
2022-04-05	128	m	f	no tag	Râșcani	none	none	none	—
2022-04-05	129	m	f	tagged	Râșcani	neck	Dermacentor reticulatus	F	negative
2022-04-05	129	m	f	tagged	Râșcani	legs	Dermacentor reticulatus	F	negative
2022-04-08	130	m	f	tagged	La Izvor	none	none	none	—
2022-04-08	131	s	m	tagged	La Izvor	other parts	Ixodes ricinus	F	negative
2022-04-08	131	s	m	tagged	La Izvor	neck	Ixodes ricinus	F	negative
2022-04-08	131	s	m	tagged	La Izvor	head - muzzle	Dermacentor reticulatus	F	babesia
2022-04-08	131	s	m	tagged	La Izvor	neck	Ixodes ricinus	F	borrelia
2022-04-08	131	s	m	tagged	La Izvor	neck	Ixodes ricinus	F	negative
2022-04-08	131	s	m	tagged	La Izvor	legs	Dermacentor reticulatus	F	negative
2022-04-08	131	s	m	tagged	La Izvor	legs	Dermacentor reticulatus	F	negative
2022-04-08	131	s	m	tagged	La Izvor	legs	Dermacentor marginatus	F	borrelia
2022-04-08	132	s	m	tagged	La Izvor	none	none	none	—
2022-04-08	133	m	m	tagged	La Izvor	legs	Ixodes ricinus	F	negative
2022-04-08	133	m	m	tagged	La Izvor	other parts	Ixodes ricinus	F	rickettsia
2022-04-08	133	m	m	tagged	La Izvor	head - ears	Dermacentor reticulatus	F	negative
2022-11-04	134	l	m	tagged	Florilor	legs	Dermacentor reticulatus	F	babesia
2022-11-04	135	m	f	no tag	Florilor	none	none	none	—
2022-11-04	136	l	f	no tag	Florilor	none	none	none	—
2022-11-04	137	m	m	tagged	Florilor	head - ears	Ixodes ricinus	F	negative
2022-11-04	137	m	m	tagged	Florilor	legs	Dermacentor reticulatus	M	negative
2022-11-04	137	m	m	tagged	Florilor	head - ears	Dermacentor marginatus	F	negative
2022-11-04	138	m	f	tagged	Florilor	none	none	none	—
2022-04-18	139	l	m	tagged	Valea Morilor	none	none	none	—
2022-04-18	140	l	f	tagged	Valea Morilor	head - ears	Ixodes ricinus	nymph	negative
2022-04-18	141	s	f	tagged	Valea Morilor	none	none	none	—
2022-04-18	142	m	m	tagged	Valea Morilor	head - ears	Ixodes ricinus	F	negative
2022-04-18	142	m	m	tagged	Valea Morilor	legs	Dermacentor reticulatus	F	babesia
2022-04-18	142	m	m	tagged	Valea Morilor	neck	Dermacentor marginatus	F	anaplasma
2022-04-20	143	m	m	tagged	Alunel	none	none	none	—
2022-04-20	144	l	m	tagged	Alunel	head - ears	Ixodes ricinus	F	negative
2022-04-20	144	l	m	tagged	Alunel	head - muzzle	Ixodes ricinus	F	babesia+borrelia
2022-04-20	144	l	m	tagged	Alunel	head - ears	Dermacentor reticulatus	F	negative
2022-04-20	144	l	m	tagged	Alunel	head - ears	Ixodes ricinus	F	negative
2022-04-20	144	l	m	tagged	Alunel	legs	Ixodes ricinus	F	negative
2022-03-05	145	l	f	tagged	Valea Morilor	neck	Ixodes ricinus	F	anaplasma
2022-03-05	145	l	f	tagged	Valea Morilor	crawling unattached	Ixodes ricinus	M	babesia
2022-03-05	145	l	f	tagged	Valea Morilor	legs	Ixodes ricinus	F	negative
2022-03-05	145	l	f	tagged	Valea Morilor	neck	Dermacentor reticulatus	M	negative
2022-03-05	145	l	f	tagged	Valea Morilor	head - muzzle	Ixodes ricinus	F	negative
2022-03-05	145	l	f	tagged	Valea Morilor	legs	Dermacentor reticulatus	F	negative
2022-03-05	145	l	f	tagged	Valea Morilor	head - ears	Ixodes ricinus	F	negative
2022-03-05	145	l	f	tagged	Valea Morilor	legs	Ixodes ricinus	F	negative
2022-03-05	145	l	f	tagged	Valea Morilor	neck	Dermacentor reticulatus	F	babesia
2022-03-05	146	m	m	tagged	Valea Morilor	none	none	none	—
2022-03-05	147	m	m	tagged	Valea Morilor	head - muzzle	Ixodes ricinus	F	negative
2022-03-05	147	m	m	tagged	Valea Morilor	legs	Dermacentor reticulatus	F	negative
2022-03-05	147	m	m	tagged	Valea Morilor	head - eyes	Dermacentor marginatus	F	negative
2022-03-05	147	m	m	tagged	Valea Morilor	neck	Dermacentor marginatus	F	negative
2022-03-05	147	m	m	tagged	Valea Morilor	head - eyes	Dermacentor marginatus	M	negative
2022-03-05	147	m	m	tagged	Valea Morilor	head - muzzle	Ixodes ricinus	F	negative
2022-03-05	148	m	f	tagged	Valea Trandafirilor	legs	Ixodes ricinus	F	negative
2022-03-05	148	m	f	tagged	Valea Trandafirilor	legs	Dermacentor marginatus	M	negative
2022-03-05	148	m	f	tagged	Valea Trandafirilor	legs	Ixodes ricinus	F	babesia
2022-03-05	148	m	f	tagged	Valea Trandafirilor	neck	Dermacentor reticulatus	F	babesia
2022-03-05	148	m	f	tagged	Valea Trandafirilor	legs	Dermacentor marginatus	F	borrelia
2022-03-05	149	m	f	tagged	Valea Trandafirilor	none	none	none	—
2022-03-05	150	m	f	no tag	Valea Trandafirilor	none	none	none	—
2022-03-05	151	l	m	tagged	Valea Trandafirilor	neck	Ixodes ricinus	F	borrelia
2022-03-05	151	l	m	tagged	Valea Trandafirilor	head - ears	Ixodes ricinus	F	anaplasma
2022-03-05	151	l	m	tagged	Valea Trandafirilor	other parts	Dermacentor reticulatus	M	negative
2022-03-05	152	m	m	tagged	Valea Trandafirilor	none	none	none	—
2022-03-05	153	l	m	tagged	Valea Trandafirilor	neck	Dermacentor marginatus	F	negative
2022-03-05	154	s	f	tagged	Valea Trandafirilor	head - ears	Dermacentor marginatus	F	babesia
2022-03-05	154	s	f	tagged	Valea Trandafirilor	other parts	Ixodes ricinus	nymph	borrelia
2022-06-05	155	m	m	tagged	Valea Morilor	none	none	none	—
2022-06-05	156	s	m	tagged	Valea Morilor	head - ears	Ixodes ricinus	F	negative
2022-06-05	156	s	m	tagged	Valea Morilor	head - ears	Ixodes ricinus	F	negative
2022-06-05	156	s	m	tagged	Valea Morilor	head - ears	Dermacentor marginatus	F	negative
2022-06-05	156	s	m	tagged	Valea Morilor	neck	Dermacentor reticulatus	F	negative
2022-06-05	156	s	m	tagged	Valea Morilor	neck	Ixodes ricinus	F	negative
2022-06-05	157	l	f	tagged	Valea Morilor	neck	Dermacentor marginatus	M	negative
2022-06-05	157	l	f	tagged	Valea Morilor	neck	Dermacentor marginatus	F	negative
2022-06-05	157	l	f	tagged	Valea Morilor	legs	Dermacentor marginatus	nymph	negative
2022-06-05	158	m	f	tagged	Valea Morilor	none	none	none	—
2022-06-05	159	m	f	tagged	Valea Trandafirilor	neck	Dermacentor marginatus	M	negative
2022-06-05	159	m	f	tagged	Valea Trandafirilor	neck	Ixodes ricinus	F	negative
2022-06-05	159	m	f	tagged	Valea Trandafirilor	head - ears	Ixodes ricinus	F	negative
2022-06-05	159	m	f	tagged	Valea Trandafirilor	other parts	Dermacentor reticulatus	F	negative
2022-06-05	160	l	m	tagged	Valea Trandafirilor	none	none	none	—
2022-06-05	161	m	m	tagged	Valea Trandafirilor	head - ears	Dermacentor marginatus	F	negative
2022-06-05	161	m	m	tagged	Valea Trandafirilor	other parts	Dermacentor reticulatus	F	negative
2022-06-05	161	m	m	tagged	Valea Trandafirilor	head - eyes	Dermacentor reticulatus	M	negative
2022-06-05	161	m	m	tagged	Valea Trandafirilor	legs	Dermacentor reticulatus	F	negative
2022-06-05	162	m	f	tagged	Valea Trandafirilor	none	none	none	—
2022-06-05	163	m	f	tagged	Valea Trandafirilor	head - ears	Dermacentor marginatus	F	negative
2022-06-05	163	m	f	tagged	Valea Trandafirilor	head - eyes	Dermacentor marginatus	M	negative
2022-06-05	163	m	f	tagged	Valea Trandafirilor	crawling unattached	Dermacentor reticulatus	F	negative
2022-06-05	164	m	f	no tag	Valea Trandafirilor	none	none	none	—
2022-06-05	165	m	m	tagged	Valea Trandafirilor	none	none	none	—
2022-11-05	166	l	f	tagged	Alunel	none	none	none	—
2022-05-13	167	s	m	tagged	Valea Morilor	head - ears	Ixodes ricinus	F	borrelia
2022-05-13	167	s	m	tagged	Valea Morilor	head - eyes	Dermacentor reticulatus	F	borrelia
2022-05-13	167	s	m	tagged	Valea Morilor	legs	Ixodes ricinus	nymph	negative
2022-05-13	167	s	m	tagged	Valea Morilor	head - muzzle	Ixodes ricinus	F	negative
2022-05-13	167	s	m	tagged	Valea Morilor	head - eyes	Ixodes ricinus	F	negative
2022-05-13	168	m	m	tagged	Valea Morilor	none	none	none	—
2022-05-13	169	m	m	tagged	Valea Morilor	head - ears	Dermacentor marginatus	F	babesia
2022-05-13	169	m	m	tagged	Valea Morilor	legs	Dermacentor marginatus	M	babesia
2022-05-13	169	m	m	tagged	Valea Morilor	head - ears	Dermacentor marginatus	F	negative
2022-05-13	170	m	m	tagged	Valea Morilor	none	none	none	—
2022-05-13	171	m	f	tagged	Valea Morilor	head - ears	Dermacentor marginatus	F	negative
2022-05-13	171	m	f	tagged	Valea Morilor	other parts	Dermacentor marginatus	M	negative
2022-05-13	171	m	f	tagged	Valea Morilor	legs	Dermacentor reticulatus	F	negative
2022-05-13	172	m	f	tagged	Valea Morilor	none	none	none	—
2022-05-13	173	m	m	no tag	Valea Trandafirilor	legs	Ixodes ricinus	nymph	negative
2022-05-13	174	s	m	tagged	Valea Trandafirilor	none	none	none	—
2022-05-13	175	m	f	tagged	Valea Trandafirilor	legs	Ixodes ricinus	F	borrelia
2022-05-13	175	m	f	tagged	Valea Trandafirilor	other parts	Ixodes ricinus	F	babesia
2022-05-13	175	m	f	tagged	Valea Trandafirilor	neck	Ixodes ricinus	F	negative
2022-05-13	175	m	f	tagged	Valea Trandafirilor	legs	Ixodes ricinus	F	negative
2022-05-13	175	m	f	tagged	Valea Trandafirilor	neck	Dermacentor reticulatus	nymph	negative
2022-05-13	175	m	f	tagged	Valea Trandafirilor	neck	Ixodes ricinus	F	negative
2022-05-13	176	m	m	tagged	Valea Trandafirilor	neck	Ixodes ricinus	nymph	negative
2022-05-13	176	m	m	tagged	Valea Trandafirilor	other parts	Dermacentor marginatus	F	negative
2022-05-13	177	m	f	tagged	Valea Trandafirilor	none	none	none	—
2022-05-13	178	m	f	tagged	Valea Trandafirilor	none	none	none	—
2022-05-16	179	s	m	tagged	La Izvor	legs	Dermacentor reticulatus	F	negative
2022-05-16	179	s	m	tagged	La Izvor	neck	Ixodes ricinus	F	negative
2022-05-16	179	s	m	tagged	La Izvor	head - ears	Dermacentor marginatus	nymph	negative
2022-05-16	179	s	m	tagged	La Izvor	head - ears	Dermacentor marginatus	F	negative
2022-05-16	180	m	f	tagged	La Izvor	neck	Ixodes ricinus	F	negative
2022-05-16	180	m	f	tagged	La Izvor	head - ears	Ixodes ricinus	F	negative
2022-05-16	180	m	f	tagged	La Izvor	head - ears	Ixodes ricinus	F	negative
2022-05-16	180	m	f	tagged	La Izvor	head - ears	Dermacentor marginatus	F	negative
2022-05-16	180	m	f	tagged	La Izvor	head - muzzle	Ixodes ricinus	F	negative
2022-05-16	180	m	f	tagged	La Izvor	head - ears	Dermacentor reticulatus	M	negative
2022-05-16	180	m	f	tagged	La Izvor	crawling unattached	Ixodes ricinus	M	babesia
2022-05-16	181	l	m	tagged	La Izvor	none	none	none	—
2022-05-16	182	m	f	tagged	La Izvor	none	none	none	—
2022-05-16	183	m	m	tagged	La Izvor	none	none	none	—
2022-05-16	184	l	f	tagged	La Izvor	none	none	none	—
2022-05-16	185	m	m	tagged	La Izvor	neck	Ixodes ricinus	F	negative
2022-05-16	185	m	m	tagged	La Izvor	crawling unattached	Ixodes ricinus	M	negative
2022-05-16	185	m	m	tagged	La Izvor	head - eyes	Ixodes ricinus	F	negative
2022-05-16	186	m	f	tagged	La Izvor	legs	Dermacentor reticulatus	M	negative
2022-05-18	187	m	f	tagged	Râșcani	none	none	none	—
2022-05-18	188	m	f	no tag	Râșcani	none	none	none	—
2022-05-18	189	l	m	no tag	Râșcani	none	none	none	—
2022-05-18	190	m	m	tagged	Râșcani	neck	Ixodes ricinus	nymph	babesia
2022-05-18	190	m	m	tagged	Râșcani	head - ears	Ixodes ricinus	F	negative
2022-05-18	191	m	m	tagged	Râșcani	none	none	none	—
2022-05-18	192	l	m	tagged	Râșcani	neck	Dermacentor reticulatus	F	babesia
2022-05-18	193	m	m	tagged	Râșcani	legs	Ixodes ricinus	F	negative
2022-05-18	194	m	m	tagged	Râșcani	none	none	none	—
2022-05-18	195	l	m	tagged	Râșcani	none	none	none	—
2022-05-18	196	m	f	tagged	Râșcani	legs	Dermacentor reticulatus	F	negative
2022-05-18	197	s	f	tagged	Râșcani	head - ears	Dermacentor reticulatus	M	negative
2022-05-18	197	s	f	tagged	Râșcani	legs	Rhipicephalus sanguineus s.l.	F	Negative
2022-05-18	197	s	f	tagged	Râșcani	neck	Ixodes ricinus	F	borrelia
2022-05-18	197	s	f	tagged	Râșcani	other parts	Dermacentor reticulatus	M	babesia
2022-05-18	197	s	f	tagged	Râșcani	head - ears	Dermacentor marginatus	M	negative
2022-05-18	198	m	f	tagged	Râșcani	none	none	none	—
2022-05-18	199	l	f	tagged	Râșcani	head - muzzle	Dermacentor reticulatus	F	negative
2022-05-20	200	l	m	tagged	Florilor	other parts	Dermacentor reticulatus	M	negative
2022-05-20	201	m	m	tagged	Florilor	none	none	none	—
2022-05-20	202	l	m	tagged	Florilor	crawling unattached	Ixodes ricinus	M	negative
2022-05-20	202	l	m	tagged	Florilor	other parts	Dermacentor reticulatus	F	negative
2022-05-20	202	l	m	tagged	Florilor	other parts	Dermacentor reticulatus	F	negative
2022-05-20	202	l	m	tagged	Florilor	head - ears	Ixodes ricinus	F	babesia
2022-05-20	202	l	m	tagged	Florilor	head - muzzle	Dermacentor marginatus	F	negative
2022-05-20	203	m	m	no tag	Florilor	none	none	none	—
2022-05-20	204	m	m	tagged	Florilor	none	none	none	—
2022-05-24	205	m	m	tagged	Florilor	legs	Dermacentor reticulatus	F	negative
2022-05-24	205	m	m	tagged	Florilor	head - ears	Dermacentor marginatus	nymph	negative
2022-05-24	205	m	m	tagged	Florilor	head - ears	Dermacentor marginatus	M	negative
2022-05-24	206	l	f	no tag	Florilor	neck	Dermacentor reticulatus	F	negative
2022-05-24	206	l	f	no tag	Florilor	head - eyes	Ixodes ricinus	F	babesia
2022-05-24	206	l	f	no tag	Florilor	head - ears	Dermacentor marginatus	M	negative
2022-05-24	206	l	f	no tag	Florilor	other parts	Dermacentor reticulatus	M	babesia
2022-05-24	206	l	f	no tag	Florilor	other parts	Dermacentor marginatus	nymph	negative
2022-05-24	207	m	m	tagged	Florilor	none	none	none	—
2022-05-24	208	m	f	tagged	Florilor	none	none	none	—
2022-05-25	209	m	f	tagged	La Izvor	neck	Ixodes ricinus	F	negative
2022-05-25	210	m	f	tagged	La Izvor	head - muzzle	Dermacentor reticulatus	F	negative
2022-05-25	210	m	f	tagged	La Izvor	legs	Dermacentor marginatus	nymph	negative
2022-05-25	210	m	f	tagged	La Izvor	head - ears	Dermacentor reticulatus	M	babesia
2022-05-25	211	m	f	tagged	La Izvor	none	none	none	—
2022-05-25	212	m	f	no tag	La Izvor	none	none	none	—
2022-05-25	213	m	f	tagged	La Izvor	none	none	none	—
2022-05-26	214	m	m	tagged	Florilor	neck	Dermacentor reticulatus	F	negative
2022-05-26	214	m	m	tagged	Florilor	legs	Dermacentor marginatus	F	negative
2022-05-26	214	m	m	tagged	Florilor	legs	Dermacentor reticulatus	F	negative
2022-05-26	214	m	m	tagged	Florilor	other parts	Dermacentor reticulatus	F	negative
2022-05-26	214	m	m	tagged	Florilor	neck	Dermacentor reticulatus	F	negative
2022-05-26	214	m	m	tagged	Florilor	other parts	Ixodes ricinus	F	anaplasma
2022-05-26	214	m	m	tagged	Florilor	legs	Ixodes ricinus	F	negative
2022-05-26	215	s	f	tagged	Florilor	none	none	none	—
2022-05-26	216	m	f	tagged	Florilor	none	none	none	—
2022-05-26	217	m	m	tagged	Florilor	legs	Ixodes ricinus	F	negative
2022-05-27	218	l	m	no tag	Râșcani	none	none	none	—
2022-05-27	219	m	m	tagged	Râșcani	head - muzzle	Dermacentor marginatus	F	negative
2022-05-27	219	m	m	tagged	Râșcani	legs	Ixodes ricinus	F	negative
2022-05-27	219	m	m	tagged	Râșcani	legs	Dermacentor reticulatus	F	negative
2022-05-27	219	m	m	tagged	Râșcani	head - ears	Dermacentor marginatus	M	babesia
2022-05-27	219	m	m	tagged	Râșcani	head - eyes	Dermacentor reticulatus	F	negative
2022-05-27	219	m	m	tagged	Râșcani	legs	Dermacentor reticulatus	M	negative
2022-05-27	220	m	m	tagged	Râșcani	head - ears	Ixodes ricinus	F	negative
2022-05-27	220	m	m	tagged	Râșcani	neck	Dermacentor reticulatus	M	negative
2022-05-27	220	m	m	tagged	Râșcani	head - muzzle	Ixodes ricinus	F	negative
2022-05-27	220	m	m	tagged	Râșcani	head - muzzle	Dermacentor reticulatus	M	negative
2022-05-27	220	m	m	tagged	Râșcani	legs	Ixodes ricinus	F	negative
2022-05-27	220	m	m	tagged	Râșcani	legs	Ixodes ricinus	nymph	babesia
2022-05-27	220	m	m	tagged	Râșcani	neck	Ixodes ricinus	F	negative
2022-05-27	220	m	m	tagged	Râșcani	other parts	Dermacentor reticulatus	M	negative
2022-05-27	220	m	m	tagged	Râșcani	neck	Dermacentor marginatus	F	negative
2022-05-27	221	m	m	tagged	Râșcani	none	none	none	—
2022-05-27	222	m	f	tagged	Râșcani	none	none	none	—
2022-05-27	223	m	f	tagged	Râșcani	head - ears	Ixodes ricinus	F	negative
2022-05-27	223	m	f	tagged	Râșcani	neck	Ixodes ricinus	F	negative
2022-05-27	223	m	f	tagged	Râșcani	neck	Dermacentor reticulatus	F	negative
2022-05-27	223	m	f	tagged	Râșcani	other parts	Dermacentor reticulatus	M	negative
2022-05-27	223	m	f	tagged	Râșcani	legs	Ixodes ricinus	F	negative
2022-05-27	223	m	f	tagged	Râșcani	head - ears	Dermacentor reticulatus	F	babesia
2022-05-27	223	m	f	tagged	Râșcani	head - ears	Ixodes ricinus	F	negative
2022-05-27	223	m	f	tagged	Râșcani	head - ears	Ixodes ricinus	F	negative
2022-05-30	224	s	f	tagged	Valea Morilor	none	none	none	—
2022-05-30	225	m	m	tagged	Valea Morilor	none	none	none	—
2022-05-30	226	m	f	tagged	Valea Morilor	other parts	Ixodes ricinus	F	negative
2022-05-30	226	m	f	tagged	Valea Morilor	neck	Dermacentor marginatus	F	babesia
2022-05-30	226	m	f	tagged	Valea Morilor	legs	Ixodes ricinus	F	negative
2022-05-30	226	m	f	tagged	Valea Morilor	neck	Ixodes ricinus	F	negative
2022-05-30	226	m	f	tagged	Valea Morilor	crawling unattached	Dermacentor reticulatus	F	negative
2022-05-30	226	m	f	tagged	Valea Morilor	head - ears	Dermacentor reticulatus	F	negative
2022-05-30	227	s	f	tagged	Valea Morilor	other parts	Dermacentor reticulatus	F	borrelia
2022-05-30	228	m	f	tagged	Valea Morilor	none	none	none	—
2022-05-30	229	l	m	tagged	Valea Morilor	none	none	none	—
2022-05-30	230	l	f	no tag	Valea Morilor	none	none	none	—
2022-05-30	231	m	m	tagged	Valea Morilor	head - eyes	Dermacentor reticulatus	F	negative
2022-05-30	232	m	f	tagged	Valea Morilor	legs	Ixodes ricinus	F	negative
2022-05-30	232	m	f	tagged	Valea Morilor	other parts	Dermacentor reticulatus	F	babesia
2022-05-30	232	m	f	tagged	Valea Morilor	head - ears	Dermacentor reticulatus	nymph	negative
2022-05-30	232	m	f	tagged	Valea Morilor	crawling unattached	Haemaphysalis punctata	F	negative
2022-05-30	232	m	f	tagged	Valea Morilor	legs	Ixodes ricinus	F	negative
2022-05-30	232	m	f	tagged	Valea Morilor	head - ears	Dermacentor marginatus	F	babesia
2022-05-30	232	m	f	tagged	Valea Morilor	legs	Dermacentor reticulatus	F	borrelia

## Sheet: Parc data
Park	Park area km2	% Tree cover	% Grass cover	Average grass height cm	Cleaning intensity (0-3)	Mowing frequency (0=never, 1=rare, 2=seasonal, 3=frequent)	Dogs	ticks	Dogs infested	Ticks with pathogen DNA
Alunel	0.07	50	30	7	3	3	8	7	1	3
Florilor	0.4	50	50	10	1	2	21	30	8	9
La Izvor	2.23	65	75	20	2	2	44	78	18	19
Râșcani	1.75	80	60	25	1	1	70	175	43	31
Valea Morilor	1.14	90	80	20	2	2	46	98	22	21
Valea Trandafirilor	1.45	70	80	30	2	2	43	55	13	20
Spearman correlation coefficients (r) between environmental variables and host/vector abundance in urban parks of Chișinău.
ositive values indicate direct associations, negative values indicate inverse relationships between parameters and biological variables.
Environmental parameter	Dogs	ticks	Ticks with pathogen DNA
Park area km2	0.816752	0.678107	0.807789
% Tree cover	0.807384	0.77511	0.825868
% Grass cover	0.654472	0.441985	0.679988
Average grass height cm	0.819456	0.625865	0.842793
Cleaning intensity (0–3)	-0.545013	-0.556367	-0.535119
Mowing frequency (0–3)	-0.907198	-0.895982	-0.89918
